# Supplementary material for: Elevated psychological distress in undergraduate and graduate entry students entering first year medical school
Source: PLoS One. 2020 Aug 10;15(8):e0237008. doi: 10.1371/journal.pone.0237008 (PMC7416945; doi:10.1371/journal.pone.0237008)
Supplement: S1 Data — (XLSX) [file pone.0237008.s001.xlsx]

## Sheet: Basic stats
	Total asked to join	414
	Total participants	277
	Total complete answers	252
	Graduate	84
	Male	30
	Female	54
	Age average	21.4
	Undergraduate	168
	Male	71
	Female	97
	Age average	18.5

## Sheet: GRAD-DAS
	Age	Gender	Type of entry	Nationality	Rurality	Relocation	Financials	Current part-time work	Ever worked part time	Dependents	DASS-21																					D	A	S	D	A	S
	21	Male	Graduate-entry	Australian citizen	No	Yes - but from within Victoria	Yes	No	Yes	No	1	1	1	0	1	1	0	1	1	0	0	1	0	2	0	0	2	1	0	1	1	5	3	7	10	6	14
	20	Female	Graduate-entry	Australian citizen	Yes	Yes - interstate	Yes	Yes	No	No	0	1	0	0	1	1	0	1	1	0	0	0	0	1	0	0	0	0	0	0	0	1	2	3	2	4	6
	29	Female	Graduate-entry	Neither	No	Yes - international	Yes	No	Yes	No	3	1	3	0	3	1	0	2	0	2	1	3	3	3	2	3	0	0	0	0	0	14	3	13	28	6	26
	20	Female	Graduate-entry	Australian citizen	No	Yes - but from within Victoria	Yes	No	Yes	No	1	1	1	0	1	1	1	1	2	0	1	1	1	0	1	0	1	0	1	0	0	4	6	5	8	12	10
	21	Female	Graduate-entry	Australian citizen	No	Yes - but from within Victoria	No	No	Yes	No	1	1	2	2	1	1	0	1	0	1	1	1	2	0	2	1	1	0	1	2	0	8	8	5	16	16	10
	26	Male	Graduate-entry	Neither	No	Yes - international	Yes	Yes	Yes	No	1	1	0	0	1	0	0	1	1	0	1	1	1	1	0	0	0	0	1	0	0	2	3	5	4	6	10
	21	Female	Graduate-entry	Neither	Yes	Yes - international	Yes	No	No	No	1	1	1	0	1	1	1	2	3	2	1	1	1	1	3	3	1	3	2	3	0	9	13	10	18	26	20
	20	Male	Graduate-entry	Permanent resident	No	Yes - but from within Victoria	Yes	No	Yes	No	1	0	1	1	1	1	1	2	2	1	1	1	1	1	1	1	1	1	1	2	1	7	8	8	14	16	16
	23	Female	Graduate-entry	Australian citizen	Yes	Yes - but from within Victoria	Yes	No	Yes	No	1	2	1	0	0	1	0	2	2	2	2	2	1	0	1	1	0	0	2	2	0	5	9	8	10	18	16
	22	Female	Graduate-entry	Australian citizen	Yes	Yes - but from within Victoria	Yes	No	Yes	No	1	0	0	0	0	0	0	1	1	0	1	1	0	2	0	0	3	1	2	0	0	3	3	7	6	6	14
	24	Male	Graduate-entry	Permanent resident	No	Yes - international	Yes	No	Yes	No	0	0	0	0	0	0	3	1	1	0	0	0	1	0	0	0	0	0	0	0	0	1	4	1	2	8	2
	22	Female	Graduate-entry	Australian citizen	Yes	Yes - but from within Victoria	Yes	No	Yes	No	3	3	0	0	2	2	0	3	3	0	2	2	1	2	2	1	1	2	0	1	0	5	9	16	10	18	32
	23	Female	Graduate-entry	Australian citizen	Yes	Yes - but from within Victoria	No	No	Yes	No	1	1	1	1	0	1	1	1	1	0	1	1	2	0	1	1	0	1	0	1	0	4	6	6	8	12	12
	31	Female	Graduate-entry	Australian citizen	No	Yes - but from within Victoria	Yes	No	Yes	No	2	0	0	0	1	1	0	0	0	0	1	1	0	0	1	0	0	1	0	0	0	1	1	6	2	2	12
	21	Male	Graduate-entry	Australian citizen	No	Yes - but from within Victoria	No	No	Yes	No	0	0	0	0	0	0	0	0	1	0	0	0	0	0	0	0	0	1	0	1	0	0	2	1	0	4	2
	21	Female	Graduate-entry	Australian citizen	No	Yes - but from within Victoria	Yes	No	Yes	No	1	0	0	0	0	0	0	0	0	0	0	0	0	0	0	0	0	0	0	0	0	0	0	1	0	0	2
	22	Male	Graduate-entry	Australian citizen	Yes	Yes - but from within Victoria	Yes	No	Yes	No	1	0	0	0	0	0	0	1	0	0	0	0	1	0	0	0	0	0	0	0	0	1	0	2	2	0	4
	24	Male	Graduate-entry	Australian citizen	Yes	Yes - but from within Victoria	Yes	No	Yes	No	0	0	0	0	1	0	1	0	1	0	1	0	0	0	0	0	0	0	0	0	0	1	2	1	2	4	2
	24	Female	Graduate-entry	Neither	No	Yes - international	No	No	Yes	No	1	1	1	1	0	0	0	1	0	1	2	2	2	1	1	0	0	1	0	0	0	4	3	8	8	6	16
	21	Female	Graduate-entry	Australian citizen	Yes	Yes - but from within Victoria	Yes	Yes	Yes	No	2	0	1	1	1	2	0	1	2	0	1	1	0	2	1	0	0	1	1	1	0	2	6	10	4	12	20
	22	Female	Graduate-entry	Australian citizen	No	Yes - but from within Victoria	Yes	Yes	Yes	No	1	2	0	1	1	2	0	0	0	0	1	2	0	0	1	0	0	1	0	0	0	1	4	7	2	8	14
	35	Male	Graduate-entry	Neither	Yes	Yes - international	Yes	No	Yes	Yes	0	0	0	0	0	1	0	1	0	0	1	0	0	1	0	0	0	0	0	0	0	0	0	4	0	0	8
	23	Male	Graduate-entry	Australian citizen	Yes	Yes - but from within Victoria	Yes	Yes	No	No	0	0	0	0	1	0	0	0	0	0	0	0	0	0	0	0	0	0	0	1	0	1	1	0	2	2	0
	24	Female	Graduate-entry	Neither	No	Yes - but from within Victoria	Yes	Yes	Yes	No	1	0	0	1	1	0	0	1	1	0	1	1	1	1	0	0	0	0	0	0	0	2	2	5	4	4	10
	21	Female	Graduate-entry	Australian citizen	No	Yes - but from within Victoria	No	No	No	No	1	1	0	0	1	1	0	0	0	0	0	0	1	1	0	0	0	0	0	0	0	2	1	3	4	2	6
	21	Female	Graduate-entry	Australian citizen	No	Yes - but from within Victoria	Yes	No	Yes	No	1	1	0	0	1	0	1	2	2	0	1	1	0	1	0	0	0	1	1	0	0	1	5	7	2	10	14
	21	Male	Graduate-entry	Australian citizen	No	Yes - but from within Victoria	Yes	Yes	Yes	No	1	1	0	1	1	1	0	2	2	0	1	1	0	0	2	0	0	0	0	1	0	1	7	6	2	14	12
	23	Male	Graduate-entry	Neither	No	Yes - international	Yes	No	Yes	No	1	2	1	0	1	1	0	1	1	0	1	1	1	1	1	1	0	0	0	0	0	4	4	6	8	8	12
	22	Male	Graduate-entry	Australian citizen	Yes	Yes - interstate	Yes	No	Yes	No	1	1	0	0	0	0	1	1	0	0	0	1	1	0	0	0	0	0	1	0	0	1	3	3	2	6	6
	26	Male	Graduate-entry	Neither	No	Yes - international	Yes	Yes	Yes	No	2	1	1	0	1	0	0	1	1	1	1	1	1	0	0	0	0	0	1	0	0	4	3	5	8	6	10
	21	Female	Graduate-entry	Australian citizen	No	Yes - but from within Victoria	No	No	Yes	No	1	0	1	0	2	1	1	1	1	1	1	1	1	0	1	1	1	1	0	1	0	7	4	6	14	8	12
	20	Male	Graduate-entry	Neither	No	Yes - international	Yes	No	Yes	No	2	1	0	0	0	0	0	2	0	0	1	2	0	0	0	0	0	2	0	0	0	0	1	9	0	2	18
	22	Female	Graduate-entry	Neither	No	Yes - international	No	No	No	No	2	1	0	1	1	2	0	2	1	0	1	1	0	0	1	0	0	0	1	1	0	1	6	8	2	12	16
	22	Female	Graduate-entry	Australian citizen	No	Yes - interstate	Yes	Yes	Yes	No	2	0	1	1	1	2	0	1	0	0	1	2	1	1	1	1	1	2	1	1	0	5	4	11	10	8	22
	21	Female	Graduate-entry	Australian citizen	Yes	Yes - interstate	Yes	No	Yes	No	1	0	0	0	0	0	0	0	1	0	1	0	0	0	0	0	0	0	1	0	0	0	2	2	0	4	4
	21	Female	Graduate-entry	Australian citizen	No	Yes - but from within Victoria	Yes	Yes	Yes	No	3	0	0	0	0	1	0	2	1	0	1	3	0	3	1	0	0	0	0	0	0	0	2	13	0	4	26
	22	Female	Graduate-entry	Australian citizen	Yes	Yes - interstate	Yes	No	Yes	No	1	1	0	1	1	1	0	2	2	0	1	1	1	0	0	0	1	1	0	1	0	3	5	7	6	10	14
	21	Female	Graduate-entry	Australian citizen	Yes	Yes - interstate	Yes	No	Yes	No	1	1	0	0	0	2	0	3	1	0	0	2	0	0	1	0	0	1	1	1	0	0	5	9	0	10	18
	21	Female	Graduate-entry	Australian citizen	No	Yes - but from within Victoria	No	No	Yes	No	0	0	0	0	1	1	0	1	2	0	0	0	0	1	0	0	0	0	0	0	0	1	2	3	2	4	6
	23	Male	Graduate-entry	Australian citizen	No	Yes - but from within Victoria	No	No	Yes	No	2	0	1	0	0	1	0	2	2	1	0	2	0	1	0	0	1	0	0	0	0	3	2	8	6	4	16
	22	Male	Graduate-entry	Australian citizen	Yes	Yes - but from within Victoria	Yes	Yes	Yes	No	2	0	1	0	1	1	1	2	3	0	1	1	1	1	2	0	1	1	1	1	0	4	8	9	8	16	18
	21	Female	Graduate-entry	Australian citizen	No	Yes - but from within Victoria	Yes	No	Yes	No	3	2	2	2	2	2	1	3	3	1	3	3	3	1	3	2	3	2	2	3	1	14	16	17	28	32	34
	24	Male	Graduate-entry	Neither	Yes	Yes - international	No	No	Yes	No	1	0	1	0	1	1	0	0	1	0	0	1	1	1	1	0	0	0	0	0	0	3	2	4	6	4	8
	21	Female	Graduate-entry	Australian citizen	No	Yes - but from within Victoria	No	No	Yes	No	2	2	1	0	2	1	0	1	1	0	1	2	1	1	0	0	0	1	0	1	0	4	4	9	8	8	18
	20	Female	Graduate-entry	Neither	No	Yes - interstate	No	Yes	Yes	No	1	1	1	0	2	0	0	0	2	0	1	1	1	1	1	1	0	1	0	1	0	5	5	5	10	10	10
	22	Female	Graduate-entry	Neither	No	Yes - international	No	No	No	No	1	1	1	0	1	1	1	1	2	0	1	1	0	1	1	0	0	1	1	2	0	2	8	7	4	16	14
	21	Female	Graduate-entry	Australian citizen	Yes	Yes - interstate	No	No	Yes	No	1	1	2	0	2	2	1	2	2	1	1	2	2	1	2	1	2	2	2	2	2	12	10	11	24	20	22
	22	Female	Graduate-entry	Australian citizen	No	Yes - but from within Victoria	Yes	Yes	Yes	Yes	3	2	1	0	2	1	0	2	2	2	1	2	1	1	1	1	0	0	0	0	0	7	5	10	14	10	20
	21	Female	Graduate-entry	Australian citizen	No	Yes - but from within Victoria	No	No	Yes	No	1	0	0	0	1	1	0	1	1	0	0	1	0	0	1	0	0	0	0	0	0	1	2	4	2	4	8
	20	Male	Graduate-entry	Australian citizen	Yes	Yes - but from within Victoria	Yes	Yes	No	No	1	1	0	0	0	1	0	1	0	0	0	1	0	0	0	0	0	0	0	0	0	0	1	4	0	2	8
	22	Male	Graduate-entry	Australian citizen	No	Yes - but from within Victoria	Yes	Yes	Yes	No	1	1	0	0	0	0	0	0	1	0	0	1	0	0	0	0	0	1	0	0	0	0	2	3	0	4	6
	21	Female	Graduate-entry	Australian citizen	No	Yes - but from within Victoria	Yes	Yes	Yes	No	1	0	0	0	1	1	0	0	0	0	1	1	1	0	0	0	0	1	0	0	0	2	0	5	4	0	10
	21	Female	Graduate-entry	Australian citizen	Yes	Yes - interstate	Yes	No	Yes	No	1	2	0	1	1	2	0	1	0	0	0	0	1	1	1	0	0	1	1	0	0	2	5	6	4	10	12
	24	Male	Graduate-entry	Australian citizen	Yes	Yes - but from within Victoria	Yes	No	Yes	No	2	1	1	2	1	1	0	2	1	1	2	2	1	1	2	1	1	1	2	2	1	7	10	11	14	20	22
	21	Female	Graduate-entry	Australian citizen	No	Yes - but from within Victoria	Yes	Yes	Yes	No	2	1	0	0	0	0	0	1	1	0	0	1	0	0	0	0	0	0	0	1	0	0	3	4	0	6	8
	25	Female	Graduate-entry	Neither	No	Yes - international	No	No	No	No	1	0	0	0	0	0	1	2	2	1	2	2	1	0	2	0	0	2	1	1	0	2	7	9	4	14	18
	29	Female	Graduate-entry	Neither	No	Yes - but from within Victoria	Yes	No	Yes	No	3	1	1	1	1	1	0	2	2	2	3	3	3	3	3	1	1	2	2	2	0	9	11	17	18	22	34
	22	Female	Graduate-entry	Neither	No	Yes - international	Yes	No	Yes	No	0	2	1	0	0	1	0	1	1	0	1	1	2	1	2	0	0	0	0	0	0	3	5	5	6	10	10
	22	Female	Graduate-entry	Australian citizen	No	Yes - but from within Victoria	Yes	Yes	Yes	No	1	0	0	0	0	0	0	1	1	0	0	0	0	0	0	0	0	0	0	0	0	0	1	2	0	2	4
	24	Male	Graduate-entry	Neither	No	Yes - international	Yes	No	Yes	No	1	0	1	0	1	1	0	1	1	0	0	0	0	0	0	0	0	0	1	1	0	2	3	3	4	6	6
	21	Female	Graduate-entry	Australian citizen	Yes	Yes - but from within Victoria	Yes	Yes	Yes	No	1	1	0	0	2	0	0	0	2	0	0	0	1	0	0	1	3	0	1	1	2	9	5	1	18	10	2
	21	Female	Graduate-entry	Australian citizen	Yes	Yes - but from within Victoria	Yes	No	Yes	No	1	0	0	2	0	1	0	1	1	0	0	2	0	0	1	0	0	0	2	0	0	0	6	5	0	12	10
	21	Female	Graduate-entry	Australian citizen	No	Yes - but from within Victoria	No	No	No	No	2	0	1	1	1	1	0	2	1	0	1	2	1	1	1	1	1	2	2	1	0	5	6	11	10	12	22
	29	Male	Graduate-entry	Neither	Yes	Yes - international	No	Yes	Yes	No	1	1	1	0	1	1	1	1	1	0	1	1	1	1	0	1	0	1	1	1	0	4	5	7	8	10	14
	21	Male	Graduate-entry	Australian citizen	No	Yes - but from within Victoria	Yes	No	Yes	No	1	1	1	1	0	0	0	1	1	0	0	1	1	1	0	0	0	0	1	0	0	2	4	4	4	8	8
	22	Female	Graduate-entry	Neither	Yes	Yes - international	Yes	No	Yes	No	1	0	0	0	1	0	0	1	1	0	0	1	0	0	0	0	0	0	0	0	0	1	1	3	2	2	6
	20	Female	Graduate-entry	Australian citizen	No	Yes - but from within Victoria	No	Yes	Yes	No	1	1	2	1	2	1	1	2	2	1	1	1	2	0	0	1	1	1	1	0	0	9	6	7	18	12	14
	26	Male	Graduate-entry	Australian citizen	Yes	Yes - but from within Victoria	Yes	No	Yes	No	2	0	1	1	3	2	1	2	2	1	1	2	2	3	1	2	0	2	2	2	1	10	9	14	20	18	28
	21	Male	Graduate-entry	Australian citizen	No	Yes - but from within Victoria	Yes	No	Yes	No	1	0	0	0	0	1	0	1	1	0	1	1	0	2	0	0	0	0	1	0	0	0	2	7	0	4	14
	21	Male	Graduate-entry	Australian citizen	No	Yes - but from within Victoria	Yes	No	Yes	No	0	0	0	0	0	0	1	0	0	0	0	1	0	0	0	0	0	2	0	0	0	0	1	3	0	2	6
	22	Female	Graduate-entry	Neither	No	Yes - international	No	No	No	No	1	1	0	0	1	1	0	1	1	0	1	1	1	1	1	0	0	0	0	1	0	2	4	6	4	8	12
	23	Female	Graduate-entry	Neither	No	Yes - but from within Victoria	No	No	Yes	No	1	2	1	0	1	2	0	2	2	1	2	2	2	2	1	1	1	2	2	1	1	8	8	13	16	16	26
	21	Female	Graduate-entry	Australian citizen	Yes	Yes - but from within Victoria	Yes	No	Yes	No	2	1	1	1	1	2	0	3	2	1	2	2	2	1	1	1	1	1	0	1	1	8	6	13	16	12	26
	24	Female	Graduate-entry	Neither	No	Yes - international	No	No	No	No	1	1	1	0	1	1	0	1	2	0	0	1	1	0	1	1	1	1	1	1	0	5	6	5	10	12	10
	21	Female	Graduate-entry	Australian citizen	No	Yes - but from within Victoria	Yes	No	No	No	1	1	1	2	2	3	3	3	1	0	2	2	1	3	2	1	2	3	3	3	1	8	15	17	16	30	34
	27	Female	Graduate-entry	Neither	Yes	Yes - international	Yes	No	Yes	No	1	1	0	1	1	0	0	0	0	0	1	0	1	0	0	1	1	1	1	0	0	4	3	3	8	6	6
	20	Female	Graduate-entry	Australian citizen	No	Yes - but from within Victoria	Yes	No	No	No	1	1	0	0	0	1	1	1	2	0	0	2	0	0	0	0	0	0	0	0	0	0	4	5	0	8	10
	22	Female	Graduate-entry	Neither	Yes	Yes - international	Yes	No	Yes	No	1	1	0	0	0	0	0	0	1	0	0	0	0	1	0	0	0	1	0	0	0	0	2	3	0	4	6
	21	Male	Graduate-entry	Australian citizen	No	Yes - but from within Victoria	Yes	Yes	Yes	Yes	1	0	1	0	1	2	0	3	1	1	2	2	1	2	1	1	0	2	0	2	0	5	4	14	10	8	28
	21	Female	Graduate-entry	Australian citizen	No	Yes - but from within Victoria	Yes	Yes	Yes	No	2	1	1	1	2	2	1	3	1	2	3	3	2	1	1	1	2	1	1	2	1	11	8	15	22	16	30
	22	Female	Graduate-entry	Neither	No	Yes - international	Yes	No	Yes	No	2	0	0	1	1	2	0	2	2	0	1	1	1	0	0	0	0	0	1	1	0	2	5	8	4	10	16
	21	Male	Graduate-entry	Australian citizen	No	Yes - but from within Victoria	Yes	No	No	No	1	0	0	0	0	1	2	2	1	0	1	2	1	1	0	0	0	0	1	0	0	1	4	8	2	8	16
	22	Male	Graduate-entry	Australian citizen	No	Yes - but from within Victoria	No	No	Yes	No	1	0	1	0	1	0	0	1	1	0	1	1	1	1	0	0	0	0	0	0	0	3	1	5	6	2	10
	24	Male	Graduate-entry	Neither	No	Yes - but from within Victoria	Yes	Yes	Yes	No	1	0	0	0	0	0	0	0	0	0	1	0	1	2	0	0	0	1	0	0	0	1	0	5	2	0	10
	20	Female	Graduate-entry	Australian citizen	No	Yes - but from within Victoria	No	Yes	Yes	No

## Sheet: UGRAD-DAS
Age	Gender	Type	Nationality	Rurality	Relocation	Financials	Current part time work	Ever worked part time	dependents	DASS questions																					D	A	S	D	A	S
18	Female	Undergraduate	Australian citizen	No	No	Yes	Yes	Yes	No	1	0	1	0	2	0	0	0	1	1	0	0	0	0	0	0	0	0	0	0	0	4	1	1	8	2	2
18	Female	Undergraduate	Australian citizen	No	No	No	Yes	No	No	1	0	0	0	1	1	0	0	0	0	0	0	0	0	0	0	0	0	0	0	0	1	0	2	2	0	4
18	Male	Undergraduate	Neither	No	Yes - international	No	No	Yes	No	1	1	0	0	2	1	0	1	1	0	0	1	0	0	0	0	0	0	0	0	0	2	2	4	4	4	8
18	Male	Undergraduate	Australian citizen	No	No	No	Yes	No	No	1	2	1	0	1	0	1	1	1	0	0	1	1	3	1	0	0	0	1	0	0	3	6	6	6	12	12
19	Female	Undergraduate	Australian citizen	No	Yes - interstate	Yes	Yes	Yes	No	2	1	0	0	1	0	0	0	1	0	0	1	0	0	0	0	0	0	0	0	0	1	2	3	2	4	6
19	Female	Undergraduate	Neither	No	Yes - international	No	No	No	No	3	0	2	1	0	1	0	1	0	1	2	2	1	1	1	0	2	0	0	0	1	7	2	10	14	4	20
18	Male	Undergraduate	Australian citizen	No	No	No	Yes	Yes	No	1	1	0	0	1	1	1	1	3	1	0	1	0	1	0	2	2	1	1	2	0	6	8	6	12	16	12
18	Female	Undergraduate	Australian citizen	No	No	No	Yes	Yes	No	0	0	2	0	2	1	0	1	2	0	1	1	3	1	0	1	0	2	0	1	0	8	3	7	16	6	14
20	Female	Undergraduate	Australian citizen	Yes	Yes - interstate	Yes	No	Yes	No	1	0	0	0	1	2	0	1	2	0	0	1	1	1	1	0	1	1	0	1	0	3	4	7	6	8	14
18	Female	Undergraduate	Australian citizen	No	No	No	Yes	Yes	No	1	0	1	0	1	1	0	1	1	0	1	1	0	0	0	0	0	1	0	2	0	2	3	6	4	6	12
18	Male	Undergraduate	Australian citizen	No	No	No	Yes	No	No	1	0	0	0	1	0	0	0	1	0	0	0	0	1	0	0	0	0	0	0	0	1	1	2	2	2	4
18	Female	Undergraduate	Australian citizen	No	No	Yes	Yes	Yes	No	1	0	1	2	2	1	3	3	2	1	1	2	1	1	2	2	1	1	2	0	1	9	11	10	18	22	20
18	Male	Undergraduate	Australian citizen	No	No	Yes	Yes	Yes	No	2	1	1	0	1	2	0	1	1	1	2	2	2	1	0	1	2	1	1	1	0	8	4	11	16	8	22
19	Male	Undergraduate	Neither	No	Yes - international	No	No	Yes	No	1	1	2	1	1	1	1	2	1	1	0	1	1	1	0	1	3	1	1	1	2	11	6	7	22	12	14
18	Female	Undergraduate	Australian citizen	No	No	Yes	Yes	Yes	No	1	0	0	2	2	2	0	1	1	0	1	1	0	1	0	0	0	0	1	1	3	5	5	7	10	10	14
20	Female	Undergraduate	Neither	No	Yes - international	Yes	Yes	No	No	0	0	0	1	1	1	0	0	1	0	0	0	0	0	0	0	0	1	1	0	0	1	3	2	2	6	4
19	Male	Undergraduate	Australian citizen	Yes	Yes - interstate	No	No	No	No	2	0	2	1	1	3	2	3	1	3	2	1	2	1	2	1	2	1	2	2	3	14	10	13	28	20	26
19	Female	Undergraduate	Neither	No	Yes - international	Yes	Yes	No	No	3	3	3	2	3	3	3	3	3	3	3	3	3	3	3	3	3	3	3	3	3	21	20	21	42	40	42
18	Female	Undergraduate	Australian citizen	No	No	No	No	Yes	No	2	0	0	0	1	0	1	1	1	1	1	1	1	2	0	0	1	1	0	1	1	5	3	8	10	6	16
19	Male	Undergraduate	Australian citizen	No	No	No	No	No	No	1	1	0	1	1	1	0	1	2	0	1	1	0	1	0	0	1	2	1	1	0	2	6	8	4	12	16
18	Male	Undergraduate	Permanent resident	No	Yes - interstate	No	No	Yes	No	2	1	2	0	0	0	0	1	1	3	0	1	2	0	0	2	0	1	0	0	1	10	2	5	20	4	10
20	Female	Undergraduate	Neither	No	Yes - international	Yes	No	Yes	No	1	1	0	0	1	0	0	1	1	0	1	1	1	1	0	0	0	1	0	1	0	2	3	6	4	6	12
21	Male	Undergraduate	Neither	No	Yes - international	Yes	Yes	Yes	No	1	2	0	0	1	0	0	0	0	0	2	1	0	1	0	0	0	1	0	1	0	1	3	6	2	6	12
18	Male	Undergraduate	Australian citizen	Yes	Yes - but from within Victoria	No	No	Yes	No	1	1	0	0	0	0	1	1	0	0	0	1	0	0	1	0	0	0	0	0	0	0	3	3	0	6	6
18	Male	Undergraduate	Australian citizen	No	No	Yes	Yes	Yes	No	1	1	0	0	0	2	0	1	0	0	0	1	0	0	1	0	0	0	0	0	0	0	2	5	0	4	10
18	Female	Undergraduate	Australian citizen	No	No	No	Yes	Yes	No	1	0	0	0	1	0	0	1	1	0	0	1	0	0	0	0	0	0	0	0	0	1	1	3	2	2	6
18	Male	Undergraduate	Australian citizen	No	No	No	No	No	No	1	1	0	1	1	1	1	2	0	0	1	2	0	0	1	0	1	0	1	1	0	2	6	7	4	12	14
18	Female	Undergraduate	Australian citizen	Yes	Yes - but from within Victoria	No	No	No	No	1	0	0	1	1	1	0	1	2	0	0	1	1	0	2	0	1	0	2	2	0	3	9	4	6	18	8
18	Female	Undergraduate	Australian citizen	No	No	No	Yes	No	No	0	0	0	0	1	0	0	1	1	0	0	0	0	0	0	0	0	0	1	0	0	1	2	1	2	4	2
18	Male	Undergraduate	Australian citizen	No	No	No	Yes	Yes	No	1	0	0	0	1	0	0	0	1	0	1	1	0	0	0	1	0	0	0	0	0	2	1	3	4	2	6
19	Female	Undergraduate	Neither	No	Yes - international	Yes	Yes	No	No	2	3	0	0	0	1	0	1	1	0	1	2	1	2	2	0	2	1	0	1	1	4	7	10	8	14	20
18	Female	Undergraduate	Australian citizen	Yes	Yes - interstate	No	No	Yes	No	0	1	0	1	1	0	0	0	0	0	0	0	1	0	0	0	0	0	0	0	0	2	2	0	4	4	0
18	Female	Undergraduate	Australian citizen	No	No	No	Yes	No	No	0	0	1	0	0	0	0	0	1	0	0	0	1	1	0	0	0	1	0	0	0	2	1	2	4	2	4
19	Female	Undergraduate	Neither	No	Yes - international	Yes	No	Yes	No	2	1	0	0	1	1	0	0	1	0	0	1	1	0	0	0	0	0	0	0	0	2	2	4	4	4	8
18	Male	Undergraduate	Australian citizen	No	No	Yes	Yes	Yes	No	1	0	0	0	1	1	0	0	1	1	2	2	1	1	0	0	0	1	0	2	1	4	3	8	8	6	16
18	Male	Undergraduate-entry	Australian citizen	No	No	No	Yes	No	No	1	2	1	1	0	1	0	2	2	1	1	1	0	0	1	1	3	1	0	1	2	8	7	7	16	14	14
18	Female	Undergraduate	Australian citizen	No	No	No	Yes	No	No	0	0	0	0	1	0	0	0	0	0	0	0	0	0	0	0	0	0	0	0	0	1	0	0	2	0	0
18	Male	Undergraduate	Australian citizen	No	No	No	Yes	Yes	No	1	0	0	0	1	0	0	1	0	0	0	1	0	0	0	0	0	0	1	0	0	1	1	3	2	2	6
18	Female	Undergraduate	Australian citizen	No	No	No	Yes	No	No	2	0	1	0	2	2	0	2	1	0	2	3	2	2	2	2	1	2	0	0	1	9	3	15	18	6	30
18	Male	Undergraduate	Australian citizen	No	No	No	Yes	Yes	No	0	0	1	0	0	0	0	1	1	0	0	0	1	0	1	0	0	1	0	0	0	2	2	2	4	4	4
18	Male	Undergraduate	Neither	No	Yes - international	No	No	No	No	2	1	0	1	2	0	1	2	2	0	1	3	2	1	1	0	2	1	1	2	0	6	9	10	12	18	20
20	Male	Undergraduate	Neither	No	Yes - international	Yes	Yes	Yes	No	2	3	1	1	1	2	0	2	1	0	1	1	1	0	1	1	1	1	1	0	0	5	7	9	10	14	18
18	Female	Undergraduate	Australian citizen	No	No	Yes	No	No	No	1	1	1	0	1	1	1	1	3	1	0	1	1	0	0	0	1	1	1	0	1	6	6	5	12	12	10
18	Female	Undergraduate	Neither	No	Yes - international	No	No	No	No	0	2	0	0	1	0	0	2	2	0	1	0	0	0	0	0	0	1	0	2	0	1	6	4	2	12	8
18	Female	Undergraduate	Australian citizen	No	No	No	Yes	No	No	1	0	0	1	0	2	0	0	0	2	0	0	2	1	0	1	1	1	1	0	2	8	2	5	16	4	10
18	Female	Undergraduate	Australian citizen	No	No	No	Yes	Yes	No	1	0	1	0	1	2	0	1	0	0	1	0	1	1	0	0	0	1	0	0	0	3	0	7	6	0	14
18	Female	Undergraduate	Permanent resident	No	No	No	Yes	No	No	1	1	0	0	1	1	0	1	1	0	0	0	0	0	0	0	0	0	1	0	0	1	3	3	2	6	6
18	Female	Undergraduate	Australian citizen	No	No	No	No	Yes	No	0	1	1	1	2	1	0	0	1	0	1	0	1	0	0	1	0	1	0	0	0	5	3	3	10	6	6
17	Female	Undergraduate	Australian citizen	No	No	No	Yes	Yes	No	1	1	2	1	2	1	2	2	2	1	1	3	2	2	2	2	2	2	2	1	2	13	11	12	26	22	24
18	Female	Undergraduate	Australian citizen	Yes	Yes - interstate	Yes	Yes	Yes	No	1	1	1	0	1	0	0	1	0	0	1	1	1	1	0	0	1	1	1	0	1	5	2	6	10	4	12
18	Female	Undergraduate	Australian citizen	No	No	Yes	No	No	No	0	1	1	0	1	1	0	1	0	0	0	1	1	1	0	1	1	0	1	0	0	5	2	4	10	4	8
20	Male	Undergraduate	Permanent resident	No	Yes - interstate	Yes	Yes	Yes	No	0	1	0	0	0	0	0	0	0	0	0	0	1	0	0	0	0	0	0	0	0	1	1	0	2	2	0
18	Female	Undergraduate	Australian citizen	No	No	No	No	No	No	2	0	0	0	1	0	0	1	1	0	0	0	0	0	0	0	0	2	1	0	0	1	2	5	2	4	10
21	Female	Undergraduate	Australian citizen	Yes	Yes - interstate	Yes	No	Yes	No	1	1	1	0	2	1	1	1	1	1	1	1	1	1	1	1	1	1	0	1	1	8	5	7	16	10	14
18	Male	Undergraduate	Australian citizen	No	No	No	Yes	Yes	No	2	2	1	0	1	1	2	3	3	0	2	2	0	1	2	0	1	2	1	2	0	3	12	13	6	24	26
18	Female	Undergraduate	Australian citizen	No	No	Yes	Yes	Yes	No	1	1	1	1	2	1	0	1	1	1	1	1	1	2	1	1	1	1	1	0	1	8	5	8	16	10	16
19	Male	Undergraduate	Australian citizen	Yes	Yes - but from within Victoria	Yes	No	No	No	1	0	2	1	1	1	1	1	2	1	1	2	2	1	1	1	1	1	1	1	1	9	7	8	18	14	16
18	Female	Undergraduate	Australian citizen	No	No	Yes	No	Yes	No	3	1	2	1	2	1	0	2	2	3	3	3	3	2	1	3	2	3	1	2	3	18	8	17	36	16	34
18	Female	Undergraduate	Australian citizen	No	Yes - but from within Victoria	Yes	Yes	No	No	1	0	0	0	1	1	0	0	1	0	1	1	0	0	1	0	0	2	1	1	0	1	4	6	2	8	12
19	Male	Undergraduate	Australian citizen	Yes	Yes - interstate	Yes	Yes	Yes	No	0	3	0	0	0	1	0	0	0	0	0	1	0	0	0	0	0	0	0	0	0	0	3	2	0	6	4
18	Female	Undergraduate	Australian citizen	No	No	No	Yes	Yes	No	1	0	0	0	1	1	0	1	1	0	1	1	1	1	1	0	0	1	0	1	0	2	3	7	4	6	14
18	Male	Undergraduate	Australian citizen	No	No	No	Yes	Yes	No	0	0	0	0	1	0	0	0	1	0	0	0	0	0	0	0	0	0	0	0	0	1	1	0	2	2	0
19	Female	Undergraduate	Australian citizen	Yes	Yes - but from within Victoria	Yes	Yes	Yes	No	1	1	0	0	1	0	1	2	0	0	1	2	0	0	0	0	1	1	0	0	0	2	2	7	4	4	14
18	Female	Undergraduate	Australian citizen	Yes	Yes - interstate	Yes	Yes	Yes	No	1	0	0	0	1	0	0	1	1	0	0	1	0	0	0	0	0	0	1	0	0	1	2	3	2	4	6
18	Female	Undergraduate	Australian citizen	No	No	No	Yes	Yes	No	2	0	0	0	1	1	0	1	1	0	2	0	1	1	1	0	0	1	1	0	0	2	3	8	4	6	16
17	Female	Undergraduate	Australian citizen	No	No	No	Yes	Yes	No	1	1	1	0	1	0	0	0	2	0	0	0	1	0	0	0	0	0	0	0	0	3	3	1	6	6	2
18	Female	Undergraduate	Australian citizen	No	No	No	Yes	No	No	1	1	0	1	1	2	1	1	2	0	2	1	0	2	0	0	0	2	1	1	0	1	7	11	2	14	22
18	Female	Undergraduate	Australian citizen	No	No	Yes	No	Yes	No	1	0	0	0	0	0	0	0	0	0	0	0	0	1	0	0	1	0	0	0	0	1	0	2	2	0	4
18	Female	Undergraduate	Australian citizen	No	No	No	No	No	No	1	1	0	1	0	0	0	0	0	0	0	0	0	0	0	0	0	0	1	0	0	0	3	1	0	6	2
18	Male	Undergraduate	Australian citizen	No	No	No	No	No	No	0	0	0	1	0	0	0	0	1	0	0	0	0	0	0	0	0	0	0	0	0	0	2	0	0	4	0
18	Male	Undergraduate	Neither	No	Yes - international	No	Yes	No	No	1	2	1	0	0	0	0	0	1	0	0	0	0	1	0	0	0	0	0	0	0	1	3	2	2	6	4
18	Female	Undergraduate	Australian citizen	No	No	Yes	Yes	Yes	No	1	0	0	0	1	1	0	1	2	0	0	1	0	0	0	0	1	1	0	0	0	2	2	5	4	4	10
19	Female	Undergraduate	Neither	No	Yes - international	No	Yes	Yes	No	1	2	1	0	2	1	0	1	1	1	1	1	1	0	0	0	0	0	1	0	0	5	4	5	10	8	10
18	Female	Undergraduate	Australian citizen	No	No	Yes	Yes	Yes	No	1	2	0	0	1	2	0	2	3	0	2	1	1	1	1	0	0	1	1	3	0	2	10	10	4	20	20
20	Female	Undergraduate	Neither	No	Yes - international	No	No	No	No	1	1	1	0	0	0	0	0	1	0	0	1	1	0	0	0	0	0	0	0	0	2	2	2	4	4	4
18	Male	Undergraduate	Australian citizen	No	No	Yes	Yes	Yes	No	1	0	0	0	0	0	0	1	1	0	0	1	0	1	0	0	0	1	0	0	0	0	1	5	0	2	10
18	Male	Undergraduate	Australian citizen	No	No	No	Yes	No	No	1	0	0	0	1	1	0	0	0	0	0	1	0	0	0	1	0	0	0	0	0	2	0	3	4	0	6
18	Male	Undergraduate	Australian citizen	No	No	No	Yes	Yes	No	0	0	0	0	0	0	0	1	1	0	0	0	0	0	0	0	0	0	1	0	0	0	2	1	0	4	2
20	Female	Undergraduate	Australian citizen	Yes	Yes - but from within Victoria	No	Yes	Yes	No	1	2	0	0	2	1	0	1	2	0	0	0	0	0	0	0	0	0	0	0	0	2	4	3	4	8	6
18	Female	Undergraduate	Australian citizen	No	Yes - but from within Victoria	No	Yes	Yes	No	2	1	1	0	1	0	0	1	0	0	1	2	1	1	0	1	0	0	0	0	0	4	1	7	8	2	14
20	Male	Undergraduate	Neither	No	Yes - international	No	No	No	No	0	0	0	0	0	0	0	0	0	0	0	0	0	0	0	0	0	0	0	0	0	0	0	0	0	0	0
18	Male	Undergraduate	Australian citizen	No	No	No	Yes	Yes	No	0	0	0	0	1	1	0	0	1	0	1	1	0	1	0	1	0	0	0	1	1	3	2	4	6	4	8
18	Female	Undergraduate	Australian citizen	No	No	Yes	Yes	Yes	No	1	2	1	0	1	1	0	0	2	1	1	1	0	2	0	1	0	2	0	1	0	4	5	8	8	10	16
18	Male	Undergraduate	Neither	No	Yes - international	No	Yes	No	No	1	1	0	0	1	1	0	1	1	1	0	0	1	0	0	0	0	0	0	0	0	3	2	3	6	4	6
18	Female	Undergraduate	Australian citizen	Yes	Yes - but from within Victoria	No	Yes	No	No	0	0	0	0	0	1	0	1	1	0	1	1	1	0	0	0	0	0	0	0	0	1	1	4	2	2	8
18	Male	Undergraduate	Australian citizen	Yes	Yes - interstate	Yes	Yes	Yes	No	0	0	2	1	2	0	0	1	1	0	1	0	1	1	2	0	0	0	1	2	0	5	7	3	10	14	6
19	Female	Undergraduate	Neither	No	Yes - international	Yes	No	Yes	Yes	2	2	0	0	1	0	0	1	0	0	1	0	0	2	0	0	0	1	0	0	0	1	2	7	2	4	14
18	Male	Undergraduate	Australian citizen	No	No	Yes	Yes	Yes	No	1	1	1	1	0	0	0	1	1	0	1	1	0	0	1	1	0	0	0	0	0	2	4	4	4	8	8
18	Female	Undergraduate	Australian citizen	No	No	No	Yes	Yes	No	1	2	0	0	1	0	0	1	2	1	1	1	1	2	0	0	1	0	0	0	0	4	4	6	8	8	12
19	Female	Undergraduate	Neither	No	Yes - international	Yes	No	No	No	2	3	1	0	3	2	0	1	2	0	1	3	2	1	2	2	2	0	1	3	2	12	11	10	24	22	20
18	Female	Undergraduate	Australian citizen	No	No	Yes	No	Yes	No	1	1	1	0	1	0	0	1	2	1	0	1	2	2	0	1	2	0	0	1	1	9	4	5	18	8	10
18	Female	Undergraduate	Australian citizen	No	No	No	Yes	Yes	No	1	0	0	0	1	0	0	1	1	0	1	1	1	1	0	0	0	0	0	1	0	2	2	5	4	4	10
21	Male	Undergraduate	Neither	No	Yes - international	Yes	No	No	No	1	3	1	0	1	2	0	0	3	1	0	1	1	0	0	0	1	1	0	0	0	5	6	5	10	12	10
18	Male	Undergraduate	Australian citizen	No	Yes - interstate	No	Yes	Yes	No	1	0	0	0	1	0	0	0	0	0	1	1	0	0	0	1	0	0	0	0	0	2	0	3	4	0	6
18	Male	Undergraduate	Australian citizen	No	No	No	Yes	No	No	2	1	1	0	2	2	0	0	1	0	0	2	2	0	0	1	1	2	0	0	0	7	2	8	14	4	16
18	Female	Undergraduate	Australian citizen	Yes	Yes - but from within Victoria	Yes	Yes	Yes	No	1	1	0	1	2	1	1	2	1	0	1	1	1	0	0	0	0	1	2	1	0	3	7	7	6	14	14
19	Female	Undergraduate	Australian citizen	No	No	No	No	No	No	1	0	1	0	1	1	0	0	0	1	1	1	1	1	0	1	0	1	0	0	1	6	0	6	12	0	12
18	Female	Undergraduate	Australian citizen	No	Yes - but from within Victoria	No	No	Yes	No	1	0	0	1	1	1	0	1	1	0	1	1	2	0	0	1	0	0	1	2	0	4	5	5	8	10	10
18	Female	Undergraduate	Australian citizen	No	No	No	Yes	Yes	No	0	0	0	0	0	0	0	1	0	0	0	0	0	0	0	0	0	1	0	0	0	0	0	2	0	0	4
21	Male	Undergraduate	Neither	Yes	Yes - international	Yes	Yes	Yes	No	0	1	0	0	1	0	0	0	0	0	0	0	0	2	0	0	0	0	0	0	0	1	1	2	2	2	4
20	Female	Undergraduate	Neither	No	Yes - international	No	No	Yes	No	0	1	0	0	0	0	0	0	0	0	0	0	1	0	0	0	0	0	0	0	0	1	1	0	2	2	0
18	Female	Undergraduate	Australian citizen	Yes	Yes - interstate	Yes	Yes	No	No	0	0	1	0	1	0	0	1	0	1	0	0	1	0	0	0	0	0	0	0	0	4	0	1	8	0	2
19	Male	Undergraduate	Australian citizen	No	No	No	No	No	No	0	0	1	0	1	0	0	0	0	1	0	0	0	0	0	1	0	0	0	0	0	4	0	0	8	0	0
18	Female	Undergraduate	Australian citizen	No	No	No	Yes	Yes	No	1	1	0	0	1	2	0	1	1	0	2	1	1	0	1	0	0	1	0	0	0	2	3	8	4	6	16
18	Female	Undergraduate	Australian citizen	No	No	No	Yes	Yes	No	0	1	0	1	1	2	1	1	2	0	1	0	0	1	1	0	0	1	0	0	0	1	6	6	2	12	12
18	Male	Undergraduate	Australian citizen	No	No	No	No	No	No	0	0	0	0	1	0	0	0	0	0	0	0	0	0	0	0	0	0	0	0	0	1	0	0	2	0	0
18	Male	Undergraduate	Australian citizen	No	No	No	No	No	No	0	0	0	0	1	0	0	0	0	0	0	0	0	0	0	0	0	0	0	0	0	1	0	0	2	0	0
18	Female	Undergraduate	Australian citizen	No	No	No	Yes	Yes	No	1	1	0	0	1	0	0	1	1	0	0	1	0	0	0	0	0	0	0	0	0	1	2	3	2	4	6
18	Female	Undergraduate	Australian citizen	No	Yes - but from within Victoria	Yes	Yes	Yes	No	1	0	1	0	2	0	0	0	0	2	1	1	2	1	0	2	2	0	0	0	1	12	0	4	24	0	8
18	Female	Undergraduate	Neither	No	Yes - international	No	No	No	No	0	2	1	1	2	2	1	0	3	2	1	0	2	0	2	1	2	2	0	1	1	11	10	5	22	20	10
19	Female	Undergraduate	Australian citizen	No	Yes - interstate	Yes	No	Yes	No	2	1	1	0	1	2	0	1	1	0	2	1	1	0	1	1	1	0	0	1	0	5	4	8	10	8	16
20	Male	Undergraduate	Neither	No	Yes - international	Yes	No	Yes	No	1	2	1	0	2	2	1	1	2	1	1	2	2	1	1	1	1	1	1	1	1	9	8	9	18	16	18
18	Male	Undergraduate	Australian citizen	Yes	No	No	No	No	No	1	1	1	0	1	0	0	0	1	0	1	1	0	1	0	0	0	0	0	0	0	2	2	4	4	4	8
18	Female	Undergraduate	Australian citizen	No	No	Yes	Yes	No	No	1	1	2	0	2	1	0	0	3	1	1	1	1	1	0	1	1	0	0	0	1	9	4	5	18	8	10
18	Female	Undergraduate	Australian citizen	No	No	No	No	No	No	0	1	0	0	1	0	0	1	1	0	0	0	0	1	0	0	0	0	1	1	0	1	4	2	2	8	4
19	Female	Undergraduate	Australian citizen	No	No	Yes	Yes	Yes	No	2	1	1	0	1	1	2	2	2	0	1	3	1	1	1	1	1	1	2	1	0	5	9	11	10	18	22
18	Female	Undergraduate	Permanent resident	No	No	No	Yes	Yes	No	1	1	0	0	0	1	0	1	0	0	1	0	1	0	0	0	0	1	0	0	0	1	1	5	2	2	10
18	Male	Undergraduate	Australian citizen	No	No	Yes	Yes	Yes	No	0	0	0	0	1	0	0	0	0	0	0	1	0	0	0	0	0	0	0	0	0	1	0	1	2	0	2
18	Female	Undergraduate	Australian citizen	No	Yes - but from within Victoria	No	Yes	Yes	No	1	2	0	0	1	3	0	1	1	0	0	0	0	1	0	0	0	3	0	0	0	1	3	9	2	6	18
18	Male	Undergraduate	Australian citizen	No	Yes - but from within Victoria	No	Yes	No	No	1	1	2	0	1	1	0	1	1	0	1	1	0	0	0	1	0	1	1	1	0	4	4	6	8	8	12
18	Male	Undergraduate	Australian citizen	No	No	No	No	No	No	2	3	2	0	3	0	0	1	2	1	1	1	3	0	1	2	3	1	0	1	1	15	7	6	30	14	12
22	Male	Undergraduate	Neither	No	Yes - international	No	No	No	No	1	0	1	0	1	0	0	0	0	0	1	0	0	0	1	0	0	0	0	0	0	2	1	2	4	2	4
18	Male	Undergraduate	Australian citizen	No	No	No	Yes	No	No	1	0	0	0	1	1	0	1	2	0	0	0	0	0	0	0	0	0	0	1	0	1	3	3	2	6	6
18	Male	Undergraduate	Australian citizen	Yes	Yes - interstate	No	Yes	Yes	No	1	2	1	0	2	1	1	2	2	1	1	1	2	0	2	1	0	1	1	1	0	7	9	7	14	18	14
18	Male	Undergraduate	Australian citizen	No	Yes - interstate	No	No	No	No	0	0	0	0	1	1	0	0	1	0	1	1	0	1	0	0	1	1	0	0	0	2	1	5	4	2	10
18	Male	Undergraduate	Neither	No	Yes - international	Yes	No	Yes	No	1	2	0	0	1	0	0	0	0	0	0	0	0	0	0	0	0	0	0	0	0	1	2	1	2	4	2
18	Female	Undergraduate	Neither	No	Yes - international	Yes	No	Yes	No	3	1	1	0	2	1	0	1	2	2	1	1	1	1	0	1	0	0	0	1	0	7	4	8	14	8	16
21	Female	Undergraduate	Neither	No	Yes - international	No	No	No	No	1	0	0	2	0	1	1	3	3	1	1	1	1	2	2	0	1	1	3	1	0	3	12	10	6	24	20
18	Female	Undergraduate	Australian citizen	No	No	No	Yes	No	No	1	0	0	0	2	1	0	0	1	1	0	1	1	0	0	0	0	1	0	0	0	4	1	4	8	2	8
18	Male	Undergraduate	Australian citizen	Yes	Yes - interstate	No	Yes	No	No	1	1	0	0	2	0	0	1	0	0	0	0	1	0	0	0	0	1	0	0	0	3	1	3	6	2	6
20	Male	Undergraduate	Australian citizen	Yes	Yes - but from within Victoria	Yes	Yes	Yes	No	1	1	0	0	1	0	0	0	0	0	0	1	0	1	0	0	0	1	0	0	0	1	1	4	2	2	8
19	Female	Undergraduate	Neither	No	Yes - international	No	Yes	No	No	0	0	2	0	3	2	0	0	0	2	0	0	2	0	0	1	3	1	0	0	1	14	0	3	28	0	6
22	Male	Undergraduate	Neither	No	Yes - international	No	No	No	Yes	1	3	0	0	0	1	0	1	2	0	0	0	0	0	0	0	0	1	0	0	0	0	5	4	0	10	8
19	Female	Undergraduate	Australian citizen	Yes	No	No	No	Yes	No	1	1	1	1	0	1	0	0	1	0	1	1	1	1	2	0	1	1	1	1	0	3	7	6	6	14	12
18	Male	Undergraduate	Australian citizen	No	No	No	No	No	No	0	0	0	0	1	0	0	0	0	0	0	0	0	0	0	0	0	0	0	0	0	1	0	0	2	0	0
18	Male	Undergraduate	Australian citizen	No	No	No	Yes	No	No	1	0	0	0	0	0	0	0	0	0	0	0	0	0	0	0	0	0	0	0	0	0	0	1	0	0	2
18	Male	Undergraduate	Australian citizen	No	No	Yes	Yes	Yes	No	2	2	0	1	2	0	0	0	0	0	1	1	1	1	0	0	0	0	1	1	0	3	5	5	6	10	10
18	Female	Undergraduate	Australian citizen	No	No	No	Yes	No	No	2	1	1	0	1	1	0	1	2	0	1	2	1	1	1	0	1	1	1	1	0	4	6	9	8	12	18
18	Female	Undergraduate	Australian citizen	No	No	No	Yes	Yes	No	0	0	0	0	0	0	0	0	0	0	0	0	0	0	0	0	0	0	0	0	0	0	0	0	0	0	0
18	Male	Undergraduate	Australian citizen	No	No	Yes	Yes	Yes	No	1	1	1	0	0	0	0	2	1	1	0	1	1	0	0	0	1	1	0	1	1	5	3	5	10	6	10
19	Female	Undergraduate	Neither	No	Yes - international	Yes	Yes	Yes	No	1	2	0	0	1	0	0	1	1	0	1	0	1	1	0	0	1	0	1	0	0	3	4	4	6	8	8
19	Male	Undergraduate	Australian citizen	No	Yes - interstate	No	No	No	No	1	0	0	0	0	0	0	1	0	0	1	0	0	0	0	0	0	0	0	0	0	0	0	3	0	0	6
17	Male	Undergraduate	Australian citizen	No	No	No	Yes	Yes	No	2	0	1	0	2	1	0	1	2	2	1	1	1	1	0	1	0	0	0	2	0	7	4	7	14	8	14
18	Female	Undergraduate	Australian citizen	No	No	No	Yes	Yes	No	3	1	1	1	2	2	0	3	3	2	1	1	2	1	2	2	2	0	1	2	2	13	10	11	26	20	22
18	Male	Undergraduate	Australian citizen	Yes	Yes - but from within Victoria	Yes	Yes	Yes	No	1	1	1	2	1	2	1	1	1	0	1	1	1	1	2	0	1	2	1	1	0	4	9	9	8	18	18
18	Female	Undergraduate	Australian citizen	No	No	No	Yes	Yes	No	2	1	2	1	2	3	1	3	2	2	2	3	2	1	2	2	1	2	2	3	1	12	12	16	24	24	32
19	Female	Undergraduate	Australian citizen	Yes	Yes - but from within Victoria	No	No	Yes	No	3	0	3	2	2	1	1	2	2	1	0	3	2	1	3	3	1	1	2	1	1	13	11	11	26	22	22
18	Male	Undergraduate	Australian citizen	Yes	Yes - interstate	Yes	No	No	No	2	3	1	1	1	0	0	1	3	1	1	3	1	3	2	1	2	2	1	2	0	7	12	12	14	24	24
18	Male	Undergraduate	Australian citizen	No	No	No	Yes	Yes	No	1	0	1	1	2	1	1	1	2	0	1	1	1	1	2	1	1	1	2	1	0	6	9	7	12	18	14
																															0	0	0	0	0	0
18	Female	Undergraduate	Australian citizen	No	No	No	Yes	Yes	No	2	3	1	0	2	2	0	1	1	1	2	3	2	1	0	1	0	1	0	2	0	7	6	12	14	12	24
19	Female	Undergraduate	Neither	No	Yes - international	No	No	No	No	0	1	0	0	0	0	0	0	1	0	0	0	0	0	0	0	0	0	0	0	0	0	2	0	0	4	0
18	Male	Undergraduate	Australian citizen	Yes	Yes - but from within Victoria	Yes	Yes	No	No	1	0	1	1	1	1	0	2	2	0	1	1	1	1	1	0	0	0	0	1	0	3	5	7	6	10	14
18	Female	Undergraduate	Australian citizen	No	No	No	Yes	Yes	No	2	2	1	0	0	1	1	3	3	1	2	2	3	0	3	1	0	2	0	2	2	8	11	12	16	22	24
19	Female	Undergraduate	Australian citizen	No	No	No	Yes	Yes	No	1	1	0	0	2	1	0	2	1	0	1	2	0	0	1	0	0	1	0	0	0	2	3	8	4	6	16
18	Female	Undergraduate	Australian citizen	No	Yes - but from within Victoria	Yes	Yes	No	No	1	3	0	0	1	1	0	0	1	0	0	0	1	2	0	0	0	0	0	1	0	2	5	4	4	10	8
18	Female	Undergraduate	Australian citizen	No	No	No	No	Yes	No	1	1	1	0	1	1	0	1	1	0	1	0	1	1	1	0	1	1	0	1	0	4	4	6	8	8	12
18	Male	Undergraduate	Permanent resident	No	No	No	Yes	Yes	No	1	0	0	0	1	0	0	0	1	0	1	1	0	1	0	1	0	0	0	0	0	2	1	4	4	2	8
20	Male	Graduate-entry	Neither	Yes	Yes - international	No	No	No	No	2	2	2	0	2	1	3	3	3	1	0	1	1	1	1	1	0	1	0	2	0	7	11	9	14	22	18
18	Female	Undergraduate	Australian citizen	No	Yes - interstate	Yes	Yes	Yes	No	1	3	1	1	1	0	0	2	2	1	2	1	0	0	0	0	1	0	2	1	0	4	9	6	8	18	12
19	Female	Undergraduate	Neither	No	Yes - international	No	No	Yes	No	1	1	1	0	1	1	0	1	1	0	0	1	1	0	0	0	0	0	0	0	0	3	2	4	6	4	8
18	Female	Undergraduate	Australian citizen	No	No	No	No	No	No	1	2	1	2	3	3	1	1	2	0	1	2	1	0	1	0	2	2	1	0	0	7	9	10	14	18	20
18	Female	Undergraduate	Australian citizen	No	No	No	Yes	Yes	No	0	1	0	0	1	1	0	0	0	0	0	0	1	1	0	0	0	0	0	0	0	2	1	2	4	2	4
18	Male	Undergraduate	Australian citizen	No	No	No	Yes	Yes	No	2	1	2	0	1	1	1	1	2	1	1	2	2	1	1	1	1	0	0	1	2	10	6	8	20	12	16
18	Male	Undergraduate	Neither	No	Yes - international	No	No	No	No	0	1	0	0	1	0	0	1	2	0	1	1	0	1	0	0	0	0	0	0	0	1	3	4	2	6	8
18	Male	Undergraduate	Australian citizen	Yes	Yes - but from within Victoria	Yes	Yes	Yes	No	1	3	1	0	1	2	0	2	1	1	1	2	1	2	1	1	1	2	0	2	0	6	7	12	12	14	24
18	Male	Undergraduate	Australian citizen	No	No	No	Yes	Yes	No	1	1	0	0	2	1	0	0	1	1	1	2	0	0	0	1	0	0	1	0	0	4	3	5	8	6	10
20	Female	Undergraduate	Neither	No	Yes - international	Yes	Yes	Yes	No	1	1	0	0	1	0	0	0	1	0	0	0	0	1	1	0	0	1	0	1	0	1	4	3	2	8	6
20	Female	Undergraduate	Neither	No	Yes - international	Yes	No	Yes	No	1	0	0	0	1	0	0	0	1	0	0	0	0	1	0	0	0	0	0	0	0	1	1	2	2	2	4
																																	Average	8	7.94083	10.8876
																																	Norm	0-9	0-7	0-14
